# Supplementary material for: Neutrophil extracellular traps mediated by platelet microvesicles promote thrombosis and brain injury in acute ischemic stroke
Source: Cell Commun Signal. 2024 Jan 17;22:50. doi: 10.1186/s12964-023-01379-8 (PMC10795390; doi:10.1186/s12964-023-01379-8)
Supplement: Supplementary file 2 — Additional file 1. [file 12964_2023_1379_MOESM1_ESM.zip]

Archive with 2 entries (2 files):
- AIS-Supplementary methods-R2.docx
- WB original blot-R.pdf
